# Supplementary material for: TAGAP instructs Th17 differentiation by bridging Dectin activation to EPHB2 signaling in innate antifungal response
Source: Nat Commun. 2020 Apr 20;11:1913. doi: 10.1038/s41467-020-15564-7 (PMC7171161; doi:10.1038/s41467-020-15564-7)
Supplement: Supplementary file 4 — Source Data [file 41467_2020_15564_MOESM4_ESM.xlsx]

## Sheet: Figure 1
Figure 1A											Figure 1B							Figure 1C
Brain	Small intestine	Colon	Thymus	Lung	Liver	PBMC	Spleen	Heart	Kidney									IL-23a	0			3h			6h
0.000644291	0.000488281	0.00209331	0.000732441	0.00192624	0.000582683	0.00767829	0.00411469	0.000605326	0.000844275									TAGAP+/-	1	1	1	1152.06	754.826	1220.45	342.51	173.645	584.604
0.000397985	0.000580668	0.00148533	0.000105534	0.00169441	0.000766195	0.00632377	0.00283979	0.000568718	0.00130657									TAGAP-/-	1	1	1	238.856	199.466	344.954	109.137	30.91	233.862
0.0002734	0.000700173	0.0018293	0.000727382	0.0016271	0.00133866	0.00925854	0.00358205	0.00111017	0.000993633
																		IL-12a
T cells	B cells	NK cells	Macrophages	DC	Neutrophils														0			3h			6h
0.449689	0.188156	0.422786	0.51979	0.00290348	0.0465847													TAGAP+/-	1	1	1	6.2664	7.2357	8.20784	15.7557	12.4346	27.5806
0.437392	0.158879	0.436181	0.815638	0.257742	0.140437													TAGAP-/-	1	1	1	1.75853	2.6437	1.74604	0.8975	0.96742	3.94387
0.244346	0.154213	0.100273	0.63728	0.0608331	0.025471
																		IL-2	0			3h			6h
Figure 1D																		TAGAP+/-	1	1	1	25.4572	28.6408	12.1139	4.62675	6.58873	4.69806
																		TAGAP-/-	1	1	1	0.835088	0.687771	0.203566	0.835088	0.48971	0.530205
																		CXCL1
																			0			3h			6h
																		TAGAP+/-	1	1	1	14.0257	15.0293	24.7791	11.2356	9.98665	8.73585
																		TAGAP-/-	1	1	1	12.9063	7.83536	14.6311	3.45815	2.36199	4.02086
																		Figure 1E
																		IL-23a	0			3h			6h
																		TAGAP+/-	1	1	1	25.1067	28.443	45.8312	5.39243	4.2342	32.8944
																		TAGAP-/-	1	1	1	0.732043	1	8.47879	0.93842	1.29304	4.50165
																		IL-12a	0			3h			6h
																		TAGAP+/-	1	1	1	8.63383	11.8762	10.255	124.5	109.64	75.9869
																		TAGAP-/-	1	1	1	8	0.297302	4.14865	22.4711	17.6305	20.0508
																		IL-2	0			3h			6h
																		TAGAP+/-	1	1	1	8.93828	6.73102	3.64536	2.98969	2.63307	1.95487
																		TAGAP-/-	1	1	1	0.178007	0.325336	0.654561	0.168404	0.0599541	1.53935
																		CXCL1	0			3h			6h
																		TAGAP+/-	1	1	1	1640.59	749.612	1049.66	1438.15	931.746	381.43
																		TAGAP-/-	1	1	1	42.2242	33.8246	351.842	55.3304	45.8866	221.674
Figure 1F					Figure 1G

## Sheet: Figure 2
Figure 2A											Figure 2B					Figure 2D
	IL-23a	0			3h			6h									IL-23a	0			3h			6h
	TAGAP+/-	1	1	1	2134.97	1595.73	4225.87	97.6806	104.692	3346.05							TAGAP+/-	1	1	1	1.82766	2.67585	10.7128	1.85317	3.89061	8.71293
	TAGAP-/-	1	1	1	58.892	51.2685	346.501	7.67411	13.2691	478.749							TAGAP-/-	1	1	1	1.16473	1.79005	3.00785	3.4822	2.75108	4.20634
	IL-12a	0			3h			6h									IL-12a	0			3h			6h
	TAGAP+/-	1	1	1	621.668	617.374	258.312	396.177	247.28	83.5281							TAGAP+/-	1	1	1	362.039	247.28	288.51	340.144	250.732	67.9978
	TAGAP-/-	1	1	1	33.3589	27.8576	17.8075	12.295	12.996	15.9011							TAGAP-/-	1	1	1	86.7067	61.3108	76.5963	120.098	28.6025	37.5343
	CXCL1	0			3h			6h									CXCL1	0			3h			6h
	TAGAP+/-	1	1	1	1370.04	1060.11	1215.08	274.374	174.853	486.136							TAGAP+/-	1	1	1	5.38893	3.5801	18.7557	5.81589	3.97237	3.45625
	TAGAP-/-	1	1	1	448.822	461.44	760.776	89.8845	124.5	304.069							TAGAP-/-	1	1	1	3.07988	3.06915	7.42222	4.12066	4.16363	0.62187
	IL-2	0			3h			6h									IL-2	0			3h			6h
	TAGAP+/-	1	1	1	27.8576	25.4572	34.9434	35.7532	12.042	26.4572							TAGAP+/-	1	1	1	14.6099	19.3989	27.2513	10.5711	16.4481	25.3524
	TAGAP-/-	1	1	1	4.43828	2.21914	6.9259	0.664343	2.01391	18.3087							TAGAP-/-	1	1	1	1.51613	4.08878	5.25153	0.351906	3.13878	5.46223
Figure 2C					Figure 2E

## Sheet: Figure 3
Figure 3A							Figure 3C					Figure 3D						Figure 3E
Figure 3F						Figure 3G
EPHB2		UN		Curdlan
	sicontrol	0.00225916	0.00240458	0.00612956	0.0065695
	siEPHB2-1	0.000471649	0.000750427	0.00263132	0.00298097
	siEPHB2-2	0.00031992	0.000313336	0.00054555	0.000516122
IL-1b		UN		Curdlan
	sicontrol	0.00293993	0.00359448	0.0460709	0.0429857								Figure 3H
	siEPHB2-1	0.00116941	0.000850147	0.0222508	0.0224055
	siEPHB2-2	0.00374713	0.00458139	0.00916277	0.00814426
IL-6		UN		Curdlan
	sicontrol	7.57669e-06	8.70334e-06	0.0177013	0.0188407
	siEPHB2-1	6.45153e-05	5.93661e-05	0.00592077	0.0041577
	siEPHB2-2	9.44559e-05	1.93139e-05	0.00310756	0.00349619
																				Figure 3I
IL-12a		UN		Curdlan
	sicontrol	3.67983e-05	8.16606e-05	0.000949858	0.00254168
	siEPHB2-1	4.65777e-05	2.56621e-05	0.000156668	0.000150286
	siEPHB2-2	8.99823e-05	6.67904e-05	5.97791e-05	5.42507e-05
IL-23a		UN		Curdlan
	sicontrol	9.38034e-05	1.82965e-06	0.000491678	0.000254508
	siEPHB2-1	3.29354e-05	2.3614e-05	0.000121227	0.000116289
	siEPHB2-2	1.25136e-07	5.43232e-06	4.11143e-05	1.75277e-05
IL-10		UN		Curdlan
	sicontrol	0.00230663	0.00133402	0.00814426	0.00571908
	siEPHB2-1	0.00149049	0.00143972	0.000976563	0.00164238
	siEPHB2-2	1.0641e-05	0.000425074	0.0016538	0.00192624
Figure 3J
IL-6		Control-gRNA		EPHB2-gRNA-1		EPHB2-gRNA-2
	0	1	1	1	1	1	1
	3	114.563	128.89	22.1618	44.9422	83.2859	60.5477
	6	30.6964	65.3448	13.9288	26.7228	21.259	12.8171
IL-10		Control-gRNA		EPHB2-gRNA-1		EPHB2-gRNA-2
	0	1	1	1	1	1	1
	3	4.40762	2.39496	0.840896	1.14076	0.269807	0.275476
	6	2.18859	5.09824	1.79005	3.05252	1.7411	1.60214
IL-12a		Control-gRNA		EPHB2-gRNA-1		EPHB2-gRNA-2
	0	1	1	1	1	1	1
	3	2.32947	1.94531	1.15669	0.543367	0.334482	0.510506
	6	1.84038	1.8025	1.76541	0.692555	0.965936	0.757858
IL-23a		Control-gRNA		EPHB2-gRNA-1		EPHB2-gRNA-2
	0	1	1	1	1	1	1
	3	2.60268	2.26577	1.11729	1.18099	0.602904	0.63728
	6	1.87905	3.22657	1.11729	1.33793	1.28343	1.23114

## Sheet: Figure 4
Figure 4A					Figure 4B						Figure 4C				Figure 4D
Figure 4E					Figure 4F
												Figure 4H
Figure 4I						Figure 4K

## Sheet: Figure 5
Figure 5A
	Spleen		TAGAP+/-								TAGAP-/-
		Th17	0.36	0.18	1.54	0.73	1.41	2.9	1.68	1.36	0.19	0.17	0.58	0.46	0.36	0.78	0.65	0.59
		Th1	1.17	0.8	3.51	1.49	2.88	0.3	0.2	0.34	1.38	0.49	3.92	0.94	2.45	1.31	0.05	0.76
	LNs		TAGAP+/-								TAGAP-/-
		IL-17A+	1.44	0.82	1.58	0.82	2.13	2.93	1.93	1.92	0.51	0.6	0.64	0.57	0.8	1.16	0.95	1.2
		IFN-+	1.2	1.11	3.5	2.44	0.87	1.29	2.85	1	0.86	0.5	1.91	1.77	0.52	0.75	0.71	0.62
Figure 5B												Figure 5D
			TAGAP+/-				TAGAP-/-							TAGAP+/-					TAGAP-/-
		IL-17A+	6.59	8.54	9.71	5.23	2.11	2.81	0.11	0.11			IL-17A+	0.36	0.3	0.26	0.79		0.5	0.52	0.57
		IFN-+	1.15	2.53	3.02	0.88	0.19	0.16	0.02	0.03			IFN-+	0.68	0.44	0.44	1.27		0.96	0.97	1.28
Figure 5C			TAGAP+/-				TAGAP-/-
		IL-17A+	1.83	1.42	2.08	1.26	1.13	0.74	1.37	0.56
		IFN-+	0.53	0.44	0.58	0.39	0.25	0.25	0.23	0.24
Figure 5E
			TAGAP+/-										TAGAP-/-
		IL-17A+	4.1	4.3	4.91	7.62	11.25	13.54	2.21	4.61	9.31	3.9	3.5	4.71	4.48	11.81	11.85	14.39	12.36	7.19	7.62	11.21
		IFN-+	4.08	3.94	4.03	4.71	4.02	3.37	8.6	6.61	6.9	5.21	4.46	5.87	2.47	5.28	4.4	3.37	9.91	5.15	5.17	5.34
			TAGAP+/- DC										TAGAP-/- DC
Figure 5F		1:5	1.97	3.01	4.05	2.87	1.77	3.57					1.43	1.66	2.24	1.83	1.14	1.74
		1:10	1.43	2.73	3.55	1.73	2.16	4.13					0.94	0.96	0.63	1.6	1.19	1.4

## Sheet: Figure 6
Figure 6A					Figure 6B													Figure 6C
	Days	TAGAP+/-	TAGAP-/-			Days after infection	TAGAP+/-					TAGAP-/-							TAGAP+/-	TAGAP-/-		TAGAP+/-	TAGAP-/-
						0	100	100	100	100		100	100	100	100	100			0	227.273		30000	110000
	5		1			1	99.4	97.8	99.2	98		95.8	97.4	93.9	93.7	94.3			0	0		0	326923
	5		1			2	97.9	91.8	98.8	93.8		91.6	90.9	89.1	89.8	91.7			0	271.739		0	46838
	5		1			3	96	87.4	92.8	93.6		87.7	85.4	82.7	87.1	89			0	357.143		0	317544
	7		1			4	93.9	88	92.7	93.5		88.9	79.8	80.9	86.8	88.7
	7	1
	8	1
	8	1
	8	1
Figure 6D
	TAGAP+/-	TAGAP-/-
	1.8	0.26
	0.94	0.2
	1.36	0.19
	1.46	0.67
	1.13	0.75

## Sheet: Figure 7
Figure 6A									Figure 6B							Figure 6C
	rs1738074 T/T	rs1738074 T/C	rs1738074 C/C		rs3127214 C/C	rs3127214 T/C	rs3127214 T/T			rs1738074 T/T	rs1738074 C/C		rs1738074 T/T	rs1738074 C/C			rs3127214 C/C	rs3127214 T/T		rs3127214 C/C	rs3127214 T/T
	1.42491	0.000782032	0.747712		0.747712	0.00114935	0.0314824			0.04	0.22		15.18	7.92			0.4	0.04		13.51	15.18
	0.0314824	1.60796	5.08912		2.61919	0.206614	0.000782032			0.03	0.68		12.27	14.13			0.56	0.14		13.86	37.34
	0.00114935	2.42144	4.29648		4.29648	5.08912	0.000217605			0.14	0.12		37.34	7.33			0.3	0.04		2.04	23.55
	0.000217605	2.61919	1.34169		1.60796	1.88227	1.42491			0.08	0.13		23.55	6.23			0.3	0.22		11.7	7.92
	0.5784	0.0542965	2.35836		2.42144	1.34169	1.42491			0.48	0.3		32.17	11.7			0.13	0.31		4.44	29.67
	0.0272294	0.713893	1.34845		1.55316	0.0272294	0.5784			0.12	0.13		9.92	4.44			0.15	0.12		4.48	9.92
	0.348063	1.08423	1.88227		2.64773	0.348063	0.0542965			0.16	0.3		24.96	4.48			1.43	0.14		2.55	44.89
	0.200503	0.423739	1.55316		1.34845	0.200503	0.144538			0.16	0.15		14	2.6			0.18	0.11		5.19	12.72
	0.144538	0.797302	2.64773		2.35836	0.557484	1.05828			0.1	1.5		20.28	5.19			0.05	0.52		0.8	20.28
	1.05828	0.884096	0.423017		0.713893	0.763996	0.649826			0.24	0.18		14.73	0.69			0.49	0.1		0.6	14.73
	0.557484		1.25989		1.08423	1.43725	0.423739			0.22	0.24		10.86	5.13			0.23	0.22		5.13	1.11
	0.763996				0.884096	0.423017	0.97505			0.09	0.23		24.44	7.84			0.1	0.1		7.84	0.45
	0.649826					1.32061	0.797302			0.05	0.1		13.46	6.28			0.2	0.41		6.28	7.4
	0.97505						1.25989			0.22			9.17				0.77	0.15		2.8	5.83
	1.43725						0.398134			0.12			1.11					0.08			0.72
	1.32061									0.1			0.39					0.06			0.89
	0.398134									0.08			0.45					0.27			3.96
										0.06			0.72					0.27			7.78
										0.37			9.7
										0.27			3.96
										0.2			2.8
										0.27			7.78
Figure 6D
		rs1738074 T/T																				rs1738074 C/C
	IL-2	5.55835	0.427517	3.18297	0.19194	0.928613	1.33177	0.676057	0.58305	1.69935	1.48809	0.292589	1.33097	0.262794	0.93437							1.00613	4.52425	14.1041	2.82611	1.49844	2.19783	1.62454	1.45747	1.30812	1.49169	3.97347	0.79644
	IL-10	19.6745	61.1041	17.1015	8.87655	20.207	8.58891	1.08746	12.2802	20.3565	17.4383	33.5797	4.38338	6.03212	11.9285							8.76018	9.97847	11.931	74.8465	8.58203	7.09276	10.6218	5.72275	1.15051	9.38072	58.4476	18.5003
	IL-12a	0.842599	0.700825	1.899	2.16094	1.12132	0.972962	1.47364	0.686576	2.06525	1.60083	0.892062	0.878227	0.6703	0.0932847							0.40336	0.580026	69.2414	76.451	0.0744786	2.70017	13.5066	1.17544	7.09266	6.61243	36.9134	13.6918
	IL-23a	6.6603	1.47332	10.7654	1.35033	2.54068	2.36978	0.683588	1.53643	3.605	3.19698	4.62305	3.74954	0.528554	1.18567							61.1041	1.5726	6.68558	3.19748	3.04783	14.5625	6.91568	7.41942	0.90475	28.1303	4.7093	46.272
		rs1738074 T/T																				rs1738074 C/C
	IL-2	1.17314	0.851199	1.80189	2.55693	1.10503	0.697119	0.640134	1.01541	1.64087	2.51912	0.216115	0.809837	2.00308	0.519458	3.78924						0.816847	16.0926	8.09152	1.47283	1.28395	2.00936	1.98874	1.03165	1.10927	2.16041	4.15235	2.78962
	IL-10	24.6421	29.8685	26.9113	9.46417	9.42798	2.47682	0.953004	23.7547	21.0641	29.9962	49.9452	5.36274	7.30175	4.70398	3.10281						11.6388	9.02805	12.3976	59.7844	52.9245	9.52102	2.78097	6.43394	4.92054	15.0005	20.516	29.1365
	IL-12a	0.839418	0.00229677	21.2757	3.70474	2.42616	0.00104163	2.97456	0.771518	1.60796	2.33757	1.48452	0.623406	1.84787	0.0451326	0.0923535						0.883004	0.135368	93.9191	33.4329	1.77157	5.20911	24.5475	0.559603	18.7984	1.49856	14.6967	7.9861
	IL-23a	2.15134	1.15805	1.18377	2.03221	10.1642	1.5078	1.78968	2.01373	6.07744	9.10717	6.81482	5.64443	12.2495	0.73628	0.88406						110.431	1.50576	4.45405	5.61417	51.4716	1.11426	4.48598	10.5749	3.01468	13.0631	3.81701	79.573
Figure 6E
		rs3127214 C/C																				rs3127214 T/T
	IL-2	37.6169	1.00613	0.535693	19.0053	1.34723	0.419413	1.30812	1.49169	1.62454	2.19783	1.04009	2.744									5.55835	0.427517	4.85249	0.383879	8.60649	8.60649	1.33177	0.460271	1.69935	1.48809	1.33097	2.78328	0.79644
	IL-10	21.7857	8.76018	9.67203	11.931	8.32897	10.7378	1.15051	9.38072	10.6218	7.09276	117.198	16.4497									15.5754	61.1041	16.4214	17.7531	8.61889	8.61889	8.58891	0.745873	20.3565	17.4383	4.38338	11.5504	18.5003
	IL-12a	3.13627	0.40336	3.20546	69.2414	0.435519	1.6812	7.09266	6.61243	13.5066	2.70017	3.19346	1.748									0.842599	0.700825	7.10186	4.32188	1.90588	1.90588	0.972962	0.776033	2.06525	1.60083	0.878227	0.554599	13.6918
	IL-23a	34.64	61.1041	1.58388	6.68558	3.11696	2.33564	0.90475	28.1303	6.91568	14.5625	15.1838	9.86945									6.6603	1.47332	1.28436	2.70066	9.12962	9.12962	2.36978	0.463159	3.605	3.19698	3.74954	2.58401	46.272
		rs3127214 C/C																				rs3127214 T/T
	IL-2	1.23397	0.816847	2.00019	8.09152	2.32756	0.141009	1.10927	2.16041	1.98874	2.00936	0.440383	2.31517									10.6208	0.851199	0.778526	2.55693	1.10503	1.10503	0.697119	0.460271	1.64087	2.51912	2.00308	2.17538	2.78962
	IL-10	21.4622	11.6388	8.3106	12.3976	13.8146	44.108	4.92054	15.0005	2.78097	9.52102	103.752	15.3756									15.5638	29.8685	10.127	9.46417	9.42798	9.42798	2.47682	0.745873	21.0641	29.9962	7.30175	33.8132	29.1365
	IL-12a	3.27971	0.883004	1.91797	93.9191	0.511312	0.704657	18.7984	1.49856	24.5475	5.20911	3.06826	1.70307									0.25957	0.00229677	4.88362	3.70474	2.42616	2.42616	0.00104163	0.776033	1.60796	2.33757	1.84787	0.56427	7.9861
	IL-23a	33.8353	110.431	1.30593	4.45405	6.43459	9.41171	3.01468	13.0631	4.48598	1.11426	13.2742	15.6189									1.70564	1.15805	0.51763	2.03221	10.1642	10.1642	1.5078	0.463159	6.07744	9.10717	12.2495	3.46885	79.573

## Sheet: Figure 8
Figure 7A													Figure 7C
		TAGAP+/-					TAGAP-/-								TAGAP+/-										TAGAP-/-
	0	0	0	0	0	0	0	0	0	0	0			IL-1	0.00300171	0.00326206	0.00216713	0.00192624	0.00744248	0.00820091	0.00287943	0.00257716			0.00085606	0.000904871	0.00210787	0.00144973	0.000949858	0.000804288
		0	0	0	0	0	0	0	0	0	0			IL-6	0.000359929	0.000359929	0.000357443	0.000249271	0.00261314	0.00259509	0.00196671	0.00154305			0.000245839	0.000129928	0.000166753	0.000128139	0.000205297	0.000787736
		0	0	0	0	0	0	0	0	0	0			IL-23a	0.000171441	0.000203879	0.000206725	0.000229376	8.05364e-05	8.63167e-05	5.93661e-05	4.82203e-05			0.000130832	0.000259856	0.000488281	0.000146177	8.93607e-05	0.000113896
		0	0	0	0	0	0	0	0	0	0			CXCL1	0.000844275	0.000564789	0.000714886	0.000662404	0.00263132	0.00315094	0.002022	0.0017481			0.000572673	0.000662404	0.000605326	0.00105393	0.000455583	0.000572673
		0	0	0	0	0	0	0	0	0	0			CXCL2	0.0033771	0.0033771	0.000242454	0.00031771	0.00207885	0.00229069	0.00117755	0.000892414			0.000167913	0.000140222	0.000304768	0.000254508	0.000280444	0.000609536
	5	0	0	0	0	0	0	0	0	0	0			TNF	0.00199416	0.00180974	0.00278135	0.00282017	0.00361948	0.00344806	0.00349619	0.00254168			0.00205023	0.00283979	0.00283979	0.00283979	0.00200804	0.0024551
		0	0	0	0	0	0	0	0	0	0			MMP-3	0.00765172	0.00765172	0.000296434	0.000609536	0.0044871	0.00374713	0.000276583	0.000217003			0.000631032	0.00130657	0.000580668	3.23008e-06	0.00111403	3.46191e-06
		0	0	0	0	0	0	0	0	0	0			MMP-9	0.126745	0.126745	0.0213444	0.0303955	0.0295643	0.0240137	0.00407213	0.00319493			0.02836	0.0354026	0.0429857	0.0435857	0.0595399	0.0159533
		0	0	0	0	0	0	0	0	0	0
		0	0	0	0	0	0	0	0	0	0		Figure 7D
	10	0	0	0	0	0	0	0	0	0	0				TAGAP+/-					TAGAP-/-
		0	0	0	0	0	0	0	0	0	0			CD4+	1.371	2.4678	0.457	0.6855	1.8737	0.579	0.2895	0.0965	0.2123	0.0965
		1	0	0	0	0	0	0	0	0	0			CD8+	0.225	0.405	0.075	0.1125	0.3075	0.189	0.0945	0.0315	0.0693	0.0315
		2	0	0	0	0	0	0	0	0	0			F4/80+	0.114	0.2052	0.038	0.057	0.1558	0.027	0.0135	0.0045	0.0099	0.0045
		2.5	0	0	0	0	0	0	0	0	0			Ly6G+	0.1053	0.18954	0.0351	0.05265	0.14391	0.0408	0.0204	0.0068	0.01496	0.0068
	15	3	1	0	0	0	1	0	0	0	0			CD11C	0.0588	0.10584	0.0196	0.0294	0.08036	0.0588	0.0294	0.0098	0.02156	0.0098
		4	1.5	1.5	0	0	1	0	0	0	0
		4.5	3.5	2.5	0	0	1.5	1	0	0	0		Figure 7E						Figure 7F
		4.5	4.5	3.5	1.5	0	3	1	1	0	0
		4.5	4.5	4	2.5	0	4	2	1	0	0
	20	4	4	4	3	1.5	3	2.5	2.5	0	0
		4	4	3.5	3	2	2.5	3	2.5	0.5	0.5
		3.5	3.5	3.5	3	3	2	2.5	2.5	1	1
		3.5	3.5	3	2.5	4	2	2	2	1	1
		3.5	3	3	2.5	4	2	2	1	1	1
Figure 7H
IL-1b		DMSO		Dasatinib		Vandetanib
	0	1	1	1	1	1	1
	3	526.394	704.277	80.4488	134.364	28.443	33.3589
	6	227.544	359.538	128.89	165.421	12.996	15.0324
IL-6		DMSO		Dasatinib		Vandetanib
	0	1	1	1	1	1	1
	3	580.037	548.748	33.5909	60.1295	38.3193	23.1029
	6	474.413	765.363	89.8845	167.73	13.9288	11.3924
IL-12a		DMSO		Dasatinib		Vandetanib
	0	1	1	1	1	1	1
	3	2512.24	3042.08	9.69655	10.2762	121.64	69.6957						Figure 7G
	6	224.333	653.032	10.4285	8.50527	23.0904	24.2408
IL-23a		DMSO		Dasatinib		Vandetanib
	0	1	1	1	1	1	1
	3	114.951	168.286	11.3787	24.0247	12.6619	10.6653
	6	12.9909	9.47442	1.71453	0.876823	2.48174	3.56376
Figure 7I
IL-1b		DMSO		Dasatinib		Vandetanib
	0	1	1	1	1	1	1
	3	73.5167	156.498	70.5219	68.1197	66.257	111.43
	6	52.7098	50.5626	21.7057	25.1067	41.9326	55.7152
IL-6		DMSO		Dasatinib		Vandetanib
	0	1	1	1	1	1	1
	3	388.023	515.561	12.996	11.3924	1.48452	0.619854
	6	689.784	552.565	13.8326	15.3482	2.80889	1.03527
IL-12a		DMSO		Dasatinib		Vandetanib
	0	1	1	1	1	1	1
	3	89.2636	50.9143	25.1067	8.22491	0.742262	0.312083
	6	49.5221	13.6422	10.4832	17.1484	0.566442	0.438303
IL-23a		DMSO		Dasatinib		Vandetanib
	0	1	1	1	1	1	1
	3	111.43	84.4485	7.3615	4.19887	0.574349	0.63728
	6	124.5	288.015	1.97246	0.598739	0.817902	0.632878
Figure 7J
		Control							Dasatinib							Vandetanib
	0	0	0	0	0	0			0	0	0	0	0			0	0	0	0	0
		0	0	0	0	0			0	0	0	0	0			0	0	0	0	0
		0	0	0	0	0			0	0	0	0	0			0	0	0	0	0
		0	0	0	0	0			0	0	0	0	0			0	0	0	0	0
		0	0	0	0	0			0	0	0	0	0			0	0	0	0	0
	5	0	0	0	0	0			0	0	0	0	0			0	0	0	0	0
		0	0	0	0	0			0	0	0	0	0			0	0	0	0	0
		0	0	0	0	0			0	0	0	0	0			0	0	0	0	0
		0	0	0	0	0			0	0	0	0	0			0	0	0	0	0
		0	0	0	0	0			0	0	0	0	0			0	0	0	0	0
	10	0	0	0	0	0			0	0	0	0	0			0	0	0	0	0
		0	0	0	0	0			0	0	0	0	0			0	0	0	0	0
		0	0	0	0	0			0	0	0	0	0			0	0	0	0	0
		0	0	0	0	0			0	0	0	0	0			0	0	0	0	0
		0.5	0	0	0	0			0	0	0	0	0			0	0	0	0	0
	15	2	1	0	0	0			1.5	0	0	0	0			0	0	0	0	0
		3	2	0.5	0	0			2	0	0	0	0			1	0	0	0	0
		4	3	0.5	0	0			3	0.5	0	0	0			1	0.5	0	0	0
		4	4	1	1	0			3	1	0	0	0			2	1	0	0	0
		4	4	1	2	0			4	1	0	0	0			2	1	0	0	0
	20	4	4	3	2	0			4	2	0	0	0			2	1	1	0	0
		4	4	4	3	0.5			3	1	2	1	0			2	1	1	0	0
		4	4	4	3	0.5			2.5	2	2	1	1			2	1	1	0	0
		4	4	4	3	1			3	2	2	1	1			2	1	1	0	0
		4	4	4	3	1			2.5	2	2	1	1			2	1	0.5	0	0
Figure 7K
		IL-17A+						IFN-+
	Control	1.16	0.702	0.43	1.196	0.62	1.52	0.566	0.057	0.17	0.15	0.108	0.065
	Vandetanib	0.33	0.2	0.2	0.71	0.06		0.03	0.02	0.004	0.012	0
	Dasatinib	0.2	0.55	0.58	0.54	0.18		0.067	0.36	0.023	0.04	0.018
		IL-17A+						IFN-+
	Control	1.65	1.22	0.94	1.09	1.5	1.54	0.18	0.55	0.58	0.28	0.58	0.54
	Vandetanib	0.2	0.12	0.22	0.25	0.14		0.2	0.22	0.12	0.25	0.14
	Dasatinib	1.11	0.81	1.17	1.65	1		0.2	0.2	0.24	0.21	0.25

## Sheet: Figure S1
Figure S1A						Figure S1B
						IL-23a		0		3h		6h			IL-12a		0		3h		6h
							TAGAP+/-	1	1	3.65533	14.1411	2.56685	2.8481			TAGAP+/-	1	1	340.144	42.2242	199.466	17.8766
							TAGAP-/-	1	1	4.19887	28.6408	2.77022	17.7531			TAGAP-/-	1	1	28.2465	2401.97	8.87655	948.826
						CXCL1		0		3h		6h			IL-2		0		3h		6h
							TAGAP+/-	1	1	83.2859	65.3448	15.2422	12.6407			TAGAP+/-	1	1	10.0867	0.97942	1.13288	0.795536
							TAGAP-/-	1	1	99.0442	96.3358	18.1261	17.6305			TAGAP-/-	1	1	0.920188	15.0324	0.852635	0.790041
						Figure S1D
						IL-23a		0		3h		6h			IL-12a		0		3h		6h
							TAGAP+/-	1	1	104.692	140.07	16.2233	25.4572			TAGAP+/-	1	1	20738.2	11425.7	36107.2	25531.7
							TAGAP-/-	1	1	219.793	210.839	51.2685	42.2242			TAGAP-/-	1	1	22381.2	28329.2	39511.9	29328.2
						CXCL1		0		3h		6h			IL-2		0		3h		6h
							TAGAP+/-	1	1	3082.74	2401.97	600.491	477.713			TAGAP+/-	1	1	106.153	163.144	12.1257	8
							TAGAP-/-	1	1	1951	2721.15	367.092	504.951			TAGAP-/-	1	1	162.017	49.18	16.9123	1.18921
Figure S1C

## Sheet: Figure S2
Figure S2A						Figure S2B
						IL-23a	0		3h		6h			IL-12a	0		3h		6h
						TAGAP+/-	1	1	1360.57	1541.37	989.119	1278.29		TAGAP+/-	1	1	6.1475	10.1965	9.71356	11.7942
						TAGAP-/-	1	1	424.612	268.728	393.44	257.781		TAGAP-/-	1	1	2.05623	1.70527	2.41162	3.13834
						CXCL1	0		3h		6h				0		3h		6h
						TAGAP+/-	1	1	8779.97	8135.41	1640.59	1176.27		TAGAP+/-	1	1	240.518	196.72	219.793	227.544
						TAGAP-/-	1	1	3590.58	3492.39	922.88	729.114		TAGAP-/-	1	1	37.7918	48.8403	107.635	68.1197
						Figure S2D
						IL-23a	0		3h		6h			IL-12a	0		3h		6h
						TAGAP+/-	1	1	58.4852	46.8507	24.2515	13.2691		TAGAP+/-	1	1	19.4271	16.9123	17.6305	18.8959
						TAGAP-/-	1	1	20.5042	18.7654	12.2101	4.53154		TAGAP-/-	1	1	11.4716	7.46426	10.5561	7.4127
						IL-2	0		3h		6h			CXCL1	0		3h		6h
						TAGAP +/-	1	1	51.2685	73.5167	55.3304	58.5859		TAGAP+/-	1	1	83.2859	122.786	78.249	64.8934
						TAGAP -/-	1	1	34.7755	17.7531	12.9063	10.4832		TAGAP-/-	1	1	58.0812	33.8246	24.761	12.5534
						Figure S2E
						IL-23a	0		3h		6h			IL-12a	0		3h		6h
						TAGAP+/-	1	1	15.1369	2.86791	12.042	3.29436		TAGAP+/-	1	1	3.09513	1.60214	9.44794	8.45614
						TAGAP-/-	1	1	6.9163	28.6408	3.55537	17.5087		TAGAP-/-	1	1	4.72397	7.83536	8.87655	8.75435
Figure S2C							0		3h		6h			CXCL1	0		3h		6h
						TAGAP+/-	1	1	3.07375	2.75108	6.1475	5.61778		TAGAP+/-	1	1	2.90794	3.24901	3.53081	3.97237
						TAGAP-/-	1	1	2.23457	2.02792	6.45313	1.90528		TAGAP-/-	1	1	3.4822	2.37841	1.20581	2.26577
						Figure S2F
						IL-23a	0		3h		6h			IL-12a	0		3h		6h
						TAGAP+/-	1	1	306.555	304.437	181.019	170.072		TAGAP+/-	1	1	47.1766	53.4456	53.4456	54.9482
						TAGAP-/-	1	1	427.565	666.287	192.672	278.204		TAGAP-/-	1	1	41.3553	32.4467	51.2685	66.257
						IL-2	0		3h		6h				0		3h		6h
						TAGAP+/-	1	1	7.1602	13.2691	1.08674	3.24901		TAGAP+/-	1	1	149.086	171.255	64	89.2636
						TAGAP-/-	1	1	16.6794	26.1729	2.82843	6.19026		TAGAP-/-	1	1	79.8932	103.25	71.0124	89.2636

[truncated: 6 more sheets: Figure S3, Figure S4, Figure S6, Figure S7, Sheet5, Sheet6]
